# Supplementary material for: Detection of Gastrointestinal Pathogens with Zoonotic Potential in Horses Used in Free-Riding Activities during a Countrywide Study in Greece
Source: Animals (Basel). 2024 Sep 3;14(17):2566. doi: 10.3390/ani14172566 (PMC11394066; doi:10.3390/ani14172566)
Supplement: Supplementary file 1 [file animals-14-02566-s001.zip]

Archive with 1 entries (1 files):
- animals-3173651-supplementary.pdf
